# Supplementary material for: Galactooligosaccharides and Resistant Starch Altered Microbiota and Short-Chain Fatty Acids in an in vitro Fermentation Study Using Gut Contents of Mud Crab (Scylla paramamosain)
Source: Front Microbiol. 2020 Jun 30;11:1352. doi: 10.3389/fmicb.2020.01352 (PMC7338486; doi:10.3389/fmicb.2020.01352)
Supplement: TABLE S1 — Bacterial composition of gut microbiota in the batch cultures after 24 h of fermentation of galactooligosaccharides (GOS) and resistant starch (RS) (at the phylum level). [file Table_1.xlsx]

## Sheet: Table S1
Table S1. Bacterial composition of gut microbiota in the batch cultures after 24 hours of fermentation of galactooligosaccharides (GOS) and resistant starch (RS) (at the phylum level)
Phylum	Relative abundance (Mean±Std%)
	Control	GOS	RS
Bacteroidetes	44.81±5.1	78.78±7	44.75±7.25
Firmicutes	21.81±3.66	8.24±5.01	21.79±8.75
Proteobacteria	13.52±6.86	7.31±2.56	13.49±4.45
Tenericutes	10.5±2.99	4.32±2.99	15.27±4.64
Fusobacteria	8.71±5.23	1.14±1.1	4.13±2.25
Unclassified	0.4±0.5	0.1±0.09	0.35±0.32
Actinobacteria	0.06±0.01	0.05±0.01	0.06±0.02
Spirochaetes	0±0	0±0.01	0.02±0.02
Cyanobacteria	0.01±0.01	0±0	0.01±0.01
Chloroflexi	0.01±0	0.01±0	0.01±0
Others	0.15±0.11	0.04±0.01	0.12±0.05
