# Supplementary material for: Galactooligosaccharides and Resistant Starch Altered Microbiota and Short-Chain Fatty Acids in an in vitro Fermentation Study Using Gut Contents of Mud Crab (Scylla paramamosain)
Source: Front Microbiol. 2020 Jun 30;11:1352. doi: 10.3389/fmicb.2020.01352 (PMC7338486; doi:10.3389/fmicb.2020.01352)
Supplement: TABLE S2 — Bacterial composition of gut microbiota in the batch cultures after 24 h of fermentation of galactooligosaccharides (GOS) and resistant starch (RS) (at the genus level). [file Table_2.xlsx]

## Sheet: Table S2
Table S2. Bacterial composition of gut microbiota in the batch cultures after 24 hours of fermentation of galactooligosaccharides (GOS) and resistant starch (RS) (at the genus level)
Phylum	Genus	Relative abundance (Mean±Std%)
		Control	GOS	RS
Acidobacteria	Bryobacter	0.002±0.004	0±0	0.001±0.003
	Iamia	0.001±0.002	0±0.001	0.001±0.002
	Rubrobacter	0±0	0±0	0±0
	Gaiella	0.024±0.017	0.013±0.011	0.089±0.027
	Conexibacter	0±0	0±0	0±0.001
	Parviterribacter	0.001±0.002	0±0	0±0.001
	Solirubrobacter	0±0	0±0	0±0
	Mycobacterium	0.001±0.002	0±0	0±0
	Rhodococcus	0.001±0.002	0.001±0.002	0.001±0.002
	Blastococcus	0±0	0.006±0.017	0±0
	Sporichthya	0.001±0.002	0±0	0.001±0.002
	Candidatus_Planktoluna	0.005±0.007	0±0.001	0.001±0.002
	Marmoricola	0.005±0.003	0.026±0.041	0.105±0.12
	Nocardioides	0±0.001	0±0	0.001±0.002
	Microlunatus	0.009±0.006	0.002±0.002	0.002±0.003
	Saccharopolyspora	0±0.001	0±0	0±0.001
	Streptomyces	0.044±0.041	0.006±0.008	0.042±0.049
Bacteroidetes	Bacteroides	0.4±0.503	0.099±0.088	0.351±0.32
	Odoribacter	0.013±0.004	0.011±0.008	0.014±0.003
	Carboxylicivirga	36.508±9.782	73.101±4.379	38.221±4.561
	Paludibacter	0±0.001	0±0	0±0
	Alloprevotella	0.002±0.002	0±0.001	0.013±0.019
	Draconibacterium	0.002±0.004	0±0.001	0.006±0.01
	Mangrovibacterium	0±0.001	0±0.001	0±0
	Roseimarinus	0±0.001	0.001±0.003	0.002±0.004
	Sunxiuqinia	0.001±0.002	0±0	0±0.001
	Alistipes	7.656±1.986	2.751±1.461	11.313±3.043
	Rikenella	0±0	0.001±0.003	0.001±0.001
	Macellibacteroides	1.053±1.264	0.193±0.146	0.996±0.995
	Parabacteroides	0±0	0±0.001	0.001±0.002
	Dysgonomonas	0.013±0.009	0.005±0.007	0.015±0.015
	Parafilimonas	0.6±0.899	0.345±0.518	0.352±0.52
	Segetibacter	0±0	0.001±0.002	0±0
	Algoriphagus	0±0	0±0	0.001±0.001
	Adhaeribacter	6.776±8.112	4.402±5.242	4.331±4.235
	Flavobacterium	0±0.001	0±0	0.001±0.001
	Spongiimonas	5.278±6.084	0.713±1.05	1.775±1.777
	Tenacibaculum	0.001±0.003	0±0	0.002±0.004
	Sphingobacterium	0.001±0.002	0.001±0.002	0.001±0.001
Deferribacteres	Mucispirillum	0.005±0.01	0.003±0.004	0.002±0.002
Firmicutes	Bacillus	0.309±0.377	0.063±0.058	0.206±0.203
	Paenibacillus	0.054±0.061	0.009±0.006	0.043±0.04
	Jeotgalibacillus	0±0	0±0	0.002±0.003
	Psychrobacillus	0.001±0.002	0.002±0.004	0.002±0.002
	Staphylococcus	0.03±0.044	0.008±0.012	0.021±0.032
	Exiguobacterium	0±0	0±0	0±0.001
	Enterococcus	0.042±0.052	0.152±0.148	0.985±0.536
	Vagococcus	4.933±3.418	0.626±0.449	1.839±1.618
	Lactobacillus	0.033±0.031	0.038±0.055	1.168±1.935
	Weissella	0±0.001	0±0	0±0
	Lactococcus	0.001±0.001	0.001±0.002	0.001±0.002
	Streptococcus	0.001±0.002	0.001±0.002	0±0.001
	Anaeromicrobium	0.003±0.008	0±0	0.003±0.006
	Alkalibaculum	0.001±0.002	0.001±0.002	0.003±0.003
	Anaerocolumna	0.003±0.004	0±0	0.002±0.004
	Anaerosporobacter	0.544±0.601	0.056±0.038	0.22±0.212
	Blautia	0.181±0.217	0.076±0.123	0.33±0.432
	Cellulosilyticum	0±0.001	0.001±0.001	0.001±0.002
	Epulopiscium	0±0	0±0.001	0.001±0.002
	Herbinix	0±0	0±0	0±0
	Lachnoclostridium	0.005±0.008	0.002±0.002	0.003±0.004
	Robinsoniella	0.006±0.004	0.004±0.004	0.014±0.019
	Tyzzerella	0±0.001	0±0	0±0.001
	Paraclostridium	0.037±0.029	0.032±0.036	0.121±0.106
	Peptostreptococcus	0.01±0.005	0.001±0.002	0.006±0.003
	Proteocatella	1.258±1.532	0.274±0.391	1.476±1.993
	Romboutsia	0±0.001	0±0	0±0.001
	Sporacetigenium	0.008±0.01	0.001±0.002	0.005±0.005
	Tepidibacter	0±0.001	0±0	0±0
	Terrisporobacter	0±0	0.001±0.002	0±0.001
	Anaerotruncus	0.004±0.003	0.001±0.003	0.006±0.006
	Angelakisella	0.004±0.004	0.031±0.04	0.017±0.015
	Butyricicoccus	0±0	0±0	0±0
	Candidatus_Soleaferrea	0.192±0.067	0.076±0.064	0.4±0.23
	Faecalibacterium	0.001±0.001	0.007±0.016	0.002±0.003
	Hydrogenoanaerobacterium	0.001±0.001	0±0.001	0±0
	Intestinimonas	0.002±0.002	0.001±0.001	0.001±0.002
	Oscillibacter	0.001±0.001	0±0	0±0
	Oscillospira	0±0	0±0	0±0
	Papillibacter	0±0.001	0.001±0.001	0.001±0.002
	Alkaliphilus	0.068±0.061	0.012±0.013	0.056±0.045
	Anaerovorax	0±0.001	0±0	0±0.001
	Clostridiisalibacter	0±0	0.001±0.002	0.001±0.001
	Crassaminicella	0±0	0±0	0.001±0.002
	Fusibacter	0±0.001	0±0	0±0.001
	Haloimpatiens	0.004±0.003	0.003±0.003	0.005±0.004
	Sedimentibacter	0±0	0±0	0±0.001
	Breznakia	0.028±0.023	0.004±0.007	0.009±0.004
	Candidatus_Stoquefichus	0±0	0.001±0.002	0±0
	Erysipelatoclostridium	5.906±1.434	3.981±2.048	7.306±1.889
	Faecalibaculum	0±0	0±0	0.001±0.003
	Faecalitalea	0.028±0.036	0.003±0.003	0.002±0.004
	Turicibacter	0±0	0.001±0.003	0±0
	Phascolarctobacterium	0.001±0.002	0±0.001	0.005±0.006
	Succinispira	0.003±0.003	0.002±0.003	0.004±0.003
	Megamonas	0.002±0.004	0±0.001	0.001±0.003
	Propionispira	0±0	0±0	0±0.001
Fusobacteria	Cetobacterium	0±0	0±0	0±0.001
	Fusobacterium	0.001±0.002	0±0.001	0.001±0.002
	Propionigenium	0±0	0±0.001	0±0
	Hypnocyclicus	1.085±1.591	0.652±1.134	0.169±0.159
	Leptotrichia	1.889±2.306	0.073±0.045	0.52±0.421
Proteobacteria	Mesorhizobium	0±0	0.001±0.002	0±0
	Anderseniella	11.348±6.195	2.319±1.321	5.016±2.804
	Paracoccus	0.144±0.161	0.026±0.032	0.094±0.117
	Rubellimicrobium	0.001±0.002	0±0.001	0.001±0.002
	Ruegeria	0.001±0.002	0±0.001	0±0
	Candidatus_Riegeria	0±0.001	0±0	0±0
	Terasakiella	0±0	0±0.001	0±0
	Sphingomonas	0±0	0±0	0±0.001
	Desulfovibrio	0.003±0.003	0.044±0.047	0.191±0.107
	Halodesulfovibrio	0.051±0.034	0.02±0.013	0.053±0.033
	Geobacter	0.065±0.063	0.03±0.045	0.118±0.152
	Haliangium	0±0	0±0.001	0±0
	Aeromonas	0.009±0.005	0.008±0.005	0.01±0.004
	Succinivibrio	0.001±0.001	0±0	0.001±0.001
	Rheinheimera	0.001±0.001	0.001±0.002	0.001±0.002
	Ferrimonas	0.017±0.028	0.002±0.003	0.004±0.006
	Shewanella	0±0	0±0	0±0
	Edwardsiella	2.854±5.512	0.159±0.103	0.897±0.84
	Morganella	0.002±0.002	0.002±0.002	0.003±0.002
	Proteus	0.003±0.003	0.004±0.006	0.024±0.022
	Halomonas	0±0	0±0	0±0
	Endozoicomonas	0.003±0.005	0.001±0.001	0.001±0.003
	Marinomonas	0.001±0.002	0±0	0±0
	Neptunomonas	0.001±0.003	0±0.001	0±0.001
	Acinetobacter	0±0	0±0.001	0±0
	Enhydrobacter	0±0	0±0	0.001±0.002
	Pseudomonas	0.047±0.045	0.02±0.008	0.032±0.02
	Neisseria	0.002±0.002	0.031±0.022	0.083±0.09
	Photobacterium	0.001±0.002	0.001±0.002	0.001±0.001
	Vibrio	0.009±0.009	0.036±0.055	0.041±0.052
	Stenotrophomonas	0±0	0±0.001	0±0
Spirochaetes	Sphaerochaeta	0±0	0±0	0±0.001
Tenericutes	Acholeplasma	0.002±0.003	0±0	0.001±0.001
	Candidatus_Hepatoplasma	0±0.001	0±0	0±0.001
	Candidatus_Bacilloplasma	0±0.001	0±0	0.001±0.002
Unidentified_Bacteria	Campylobacter	0.001±0.001	0±0	0.001±0.003
	Arcobacter	0.014±0.011	0.005±0.001	0.015±0.01
	Sulfurospirillum	0.009±0.011	0.003±0.003	0.003±0.003
	Candidatus_Entotheonella	0.045±0.036	0.055±0.06	0.213±0.16
Verrucomicrobia	Candidatus_Udaeobacter	0.023±0.009	0.094±0.04	2.364±1.593
	Akkermansia	7.157±3.984	5.176±2.42	10.686±3.311
	Others	0.001±0.002	0±0	0.001±0.002
	Unclassified	3.092±1.733	4.075±3.701	7.534±5.625
